# Supplementary material for: Effects of Mulberry Leaf Fu Tea on the Intestines and Intestinal Flora of Goto-Kakizaki Type 2 Diabetic Rats
Source: Foods. 2023 Nov 2;12(21):4006. doi: 10.3390/foods12214006 (PMC10648540; doi:10.3390/foods12214006)
Supplement: Supplementary file 1 [file foods-12-04006-s001.zip]

Archive with 3 entries (3 files):
- Figure S1 Catechins and their derivatives chemical structure formula..tif
- Table S1.xlsx
- Table S2.xls
