# Supplementary material for: Effects of Mulberry Leaf Fu Tea on the Intestines and Intestinal Flora of Goto-Kakizaki Type 2 Diabetic Rats
Source: Foods. 2023 Nov 2;12(21):4006. doi: 10.3390/foods12214006 (PMC10648540; doi:10.3390/foods12214006)
Supplement: Supplementary file 1 [file foods-12-04006-s001.zip › Table S1.xlsx]

## Sheet: Sheet1
Tags	Name	classify	CAS	Formula	Annot. DeltaMass [ppm]	Calc. MW	m/z	RT [min]	Reference Ion	Area	Relative content
1	benzal chloride	other	56-84-8	C7 H6 Cl2	4.84	159.985	158.978	0.762	[M-H]-1	2.00359e+07	0.000339391
2	1-(sn-glycero-3-phospho)-1D-myo-inositol	other	-	C9 H19 O11 P	-1.56	334.066	333.059	0.802	[M-H]-1	1.46899e+07	0.000248835
3	Selsun	other	24533-72-0	S Se	-1.67	111.888	112.896	0.827	[M+H]+1	1.70998e+07	0.000289657
4	N-methylethanolamine phosphate	other	61-90-5	C3 H10 N O4 P	0.83	155.035	156.042	0.828	[M+H]+1	4.03612e+07	0.000683686
5	(2R,3S,5R,6S)-2,3,4,5,6-Pentahydroxycyclohexyl beta-L-arabinopyranoside	other	-	C11 H20 O10	-1.66	312.105	351.068	0.855	[M+K]+1	8.61941e+08	0.0146006
6	L-(+)-Aspartic acid	amino acid	56-84-8	C4 H7 N O4	-1.16	133.037	134.045	0.866	[M+H]+1	8.60357e+06	0.000145737
7	Glycerophosphoglycerol	other	-	C6 H15 O8 P	-2.84	246.05	245.042	0.868	[M-H]-1	7.52484e+06	0.000127465
8	hercynine	other	-	C9 H15 N3 O2	-0.62	197.116	198.124	0.877	[M+H]+1	1.13813e+08	0.0019279
9	L-Iditol	other	-	C6 H14 O6	-1.93	182.079	181.071	0.879	[M-H]-1	1.15459e+08	0.00195577
10	Digalacturonic acid	organic acid	-	C12 H18 O13	-2.55	370.074	369.067	0.879	[M-H]-1	2.78822e+07	0.000472302
11	Glucoheptonic Acid	other	-	C7 H14 O8	-2.58	226.068	225.061	0.883	[M-H]-1	3.21543e+06	5.44667e-05
12	benzoquinone	other	-	C6 H4 O2	-1.22	108.021	109.028	0.885	[M+H]+1	1.21317e+07	0.0002055
13	L-Glutamic acid	amino acid	-	C5 H9 N O4	-0.8	147.053	148.06	0.898	[M+H]+1	2.98511e+07	0.000505653
14	D-(−)-Erythrose	Carbohydrate	-	C4 H8 O4	-3.72	120.042	165.04	0.913	[M+FA-H]-1	1.34465e+08	0.00227773
15	Hexaric acid	other	-	C6 H10 O8	-2.57	210.037	209.03	0.914	[M-H]-1	3.34642e+07	0.000566856
16	Choline	other	-	C5 H13 N O	-1.42	103.1	104.107	0.915	[M+H]+1	8.77959e+07	0.00148719
17	MFCD12974029	other	61-90-5	C4 H11 N O4 S	-2.31	169.04	168.033	0.921	[M-H]-1	6.90479e+07	0.00116961
18	Choline O-Sulfate	other	56-84-8	C5 H13 N O4 S	-0.74	183.056	184.064	0.924	[M+H]+1	2.05346e+08	0.00347838
19	5-sulfooxymethylfurfural	other	1620-98-0	C6 H6 O6 S	-4.42	205.988	206.995	0.934	[M+H]+1	3.67008e+06	6.21682e-05
20	N-Acetylvaline	other	61-90-5	C7 H13 N O3	-0.91	159.089	160.097	0.938	[M+H]+1	2.95117e+08	0.00499904
21	(R)-4-ethoxy-2-hydroxy-4-oxobutanoic acid	other	-	C6 H10 O5	-1.54	162.053	204.087	0.941	[M+ACN+H]+1	1.2765e+08	0.00216228
22	5-Aminovaleric acid	other	1620-98-0	C5 H11 N O2	-1.06	117.079	118.086	0.945	[M+H]+1	3.12838e+08	0.00529921
23	Miglitol	other	61-90-5	C8 H17 N O5	-0.71	207.111	208.118	0.945	[M+H]+1	2.23864e+06	3.79206e-05
24	3-amino-4,5,6-trihydroxy-2-methoxy-5-methyl-2-cyclohexen-1-one	other	-	C8 H13 N O5	-1.14	203.079	202.072	0.948	[M-H]-1	2.34201e+07	0.000396717
25	Osmundalactone	other	61-90-5	C6 H8 O3	-0.87	128.047	146.081	0.951	[M+NH4]+1	9.16941e+06	0.000155322
26	α,α-Trehalose	Carbohydrate	24533-72-0	C12 H22 O11	-2.94	342.115	387.113	0.958	[M+FA-H]-1	7.01686e+07	0.0011886
27	CYCLOPROPYLALANINE	other	56-84-8	C6 H11 N O2	-0.66	129.079	130.086	0.958	[M+H]+1	2.44601e+07	0.000414333
28	beta-D-Fructofuranose	Carbohydrate	56-84-8	C6 H12 O6	-2.62	180.063	179.056	0.961	[M-H]-1	6.6116e+07	0.00111995
29	L-Proline, 4-hydroxy-5-oxo-4-(tetrahydro-2,3,4-trihydroxy-2-furanyl)-	other	56-84-8	C9 H13 N O8	-1.72	263.064	246.061	0.965	[M+H-H2O]+1	1.82797e+07	0.000309644
30	alpha-Ketoglutaric acid	other	1620-98-0	C5 H6 O5	-3.1	146.021	191.019	0.967	[M+FA-H]-1	4.42845e+07	0.000750143
31	Trehalamine	other	24533-72-0	C7 H12 N2 O5	-0.41	204.075	205.082	0.968	[M+H]+1	1.49639e+07	0.000253475
32	O-(3-Carboxypropanoyl)homoserine	amino acid	61-90-5	C8 H13 N O6	-0.66	219.074	220.081	0.971	[M+H]+1	2.79167e+06	4.72886e-05
33	L-(+)-Isoleucine	amino acid	56-84-8	C6 H13 N O2	-0.55	131.095	132.102	0.973	[M+H]+1	1.30031e+07	0.000220262
34	3-Methyladenine	other	-	C6 H7 N5	-1.05	149.07	321.129	0.973	[2M+Na]+1	2.77699e+06	4.70398e-05
35	Z-3-Methylpent-2-en-1,5-dioic acid	other	24533-72-0	C6 H8 O4	-0.54	144.042	145.049	0.974	[M+H]+1	1.00437e+07	0.000170132
36	Acetyl-3-hydroxyisobutyric acid	other	1620-98-0	C6 H10 O4	-0.7	146.058	147.065	0.974	[M+H]+1	5.68983e+06	9.63809e-05
37	1-{[(3S,4S,5R)-2,3,4-Trihydroxy-5-(hydroxymethyl)tetrahydro-2-furanyl]methyl}-2-pyrrolidinecarboxylic acid (non-preferred name)	other	-	C11 H19 N O7	-0.39	277.116	278.123	0.978	[M+H]+1	7.4053e+07	0.0012544
38	Proacacipetalin	other	61-90-5	C11 H17 N O6	-0.4	259.105	260.113	0.981	[M+H]+1	6.71649e+07	0.00113772
39	Uridine monophosphate (UMP)	other	24533-72-0	C9 H13 N2 O9 P	-2.96	324.035	323.028	0.981	[M-H]-1	9.27736e+06	0.000157151
40	Acetylcarnitine	other	1620-98-0	C9 H17 N O4	-0.49	203.116	236.149	0.983	[M+H+MeOH]+1	9.71359e+07	0.0016454
41	2-Pyrrolylcarbonyl α-L-rhamnopyranoside	other	-	C11 H15 N O6	-0.38	257.09	275.124	0.983	[M+NH4]+1	2.64871e+06	4.4867e-05
42	1-Aminocyclohexanecarboxylic acid	amino acid衍生物	-	C7 H13 N O2	-0.49	143.095	144.102	0.984	[M+H]+1	1.63614e+08	0.00277148
43	Glutarylcarnitine	other	56-84-8	C12 H21 N O6	-0.29	275.137	258.134	0.986	[M+H-H2O]+1	1.99106e+07	0.000337269
44	N-[2-(1-hydroxy-4-methylpentyl)]acetamide	other	61-90-5	C8 H17 N O2	-0.62	159.126	160.133	0.986	[M+H]+1	8.42611e+06	0.000142731
45	7-deoxy-sedoheptulose	other	1620-98-0	C7 H14 O6	-3.04	194.078	193.071	0.987	[M-H]-1	6.08473e+06	0.00010307
46	Guanine	purine base	56-84-8	C5 H5 N5 O	-0.36	151.049	152.057	0.99	[M+H]+1	1.83399e+08	0.00310662
47	DEHYDROASCORBIC ACID	other	56-84-8	C6 H6 O6	-2.89	174.016	173.009	0.993	[M-H]-1	1.15776e+07	0.000196115
48	L-(-)-Malic acid	organic acid	56-84-8	C4 H6 O5	-2.46	134.021	133.014	0.994	[M-H]-1	9.14173e+07	0.00154853
49	Dihydrothymine	pyrimidine base	56-84-8	C5 H8 N2 O2	-0.66	128.058	146.092	0.994	[M+NH4]+1	2.07759e+06	3.51927e-05
50	Fumaric acid	organic acid	56-84-8	C4 H4 O4	-2.57	116.011	115.003	0.995	[M-H]-1	3.56147e+07	0.000603283
51	Proline	amino acid	61-90-5	C5 H9 N O2	-0.88	115.063	157.097	0.997	[M+ACN+H]+1	4.48308e+07	0.000759397
52	Malonic acid	fatty acid	61-90-5	C3 H4 O4	-2.24	104.011	103.004	1	[M-H]-1	1.17962e+07	0.000199818
53	D-Lysine lactam	other	56-84-8	C6 H12 N2 O	-0.59	128.095	129.102	1.031	[M+H]+1	1.28938e+07	0.000218411
54	Oximoaspergillimide	other	61-90-5	C11 H20 N2 O3	-0.43	228.147	229.155	1.038	[M+H]+1	2.46529e+07	0.000417599
55	MFCD00135810	other	61-90-5	C11 H17 N O8	-2.47	291.095	290.087	1.043	[M-H]-1	1.40083e+08	0.00237289
56	L-Pyroglutamic acid	amino acid	98-79-3	C5 H7 N O3	-1.6	129.042	128.035	1.045	[M-H]-1	1.17987e+07	0.00019986
57	D-(+)-Malic acid	organic acid	56-84-8	C4 H6 O5	-1.87	134.021	133.014	1.149	[M-H]-1	1.4628e+07	0.000247786
58	3-Isopropylmalic acid	other	-	C7 H12 O5	-2.64	176.068	175.061	1.175	[M-H]-1	643856	1.09064e-05
59	3,4,5-trihydroxycyclohex-1-ene-1-carboxylic acid	other	-	C7 H10 O5	-2.41	174.052	173.045	1.237	[M-H]-1	308080	5.21862e-06
60	N-Acetylornithine	amino acid衍生物	61-90-5	C7 H14 N2 O3	-1.09	174.1	175.108	1.347	[M+H]+1	1.41122e+08	0.0023905
61	Boc-Asn-Oh	other	56-84-8	C9 H16 N2 O5	-1.19	232.106	233.113	1.352	[M+H]+1	3.89909e+07	0.000660474
62	cytidine 5′-monophosphate	other	56-84-8	C9 H14 N3 O8 P	-2.75	323.051	322.044	1.353	[M-H]-1	1.30758e+06	2.21494e-05
63	Nicotinic acid	vitamin	61-90-5	C6 H5 N O2	-0.79	123.032	124.039	1.37	[M+H]+1	9.59895e+07	0.00162598
64	Adenosine 5'-monophosphate	other	1620-98-0	C10 H14 N5 O7 P	-1.59	347.063	348.07	1.424	[M+H]+1	2.32021e+06	3.93025e-05
65	Adenine	purine base	1620-98-0	C5 H5 N5	-0.84	135.054	136.062	1.468	[M+H]+1	2.0929e+08	0.0035452
66	4-Methyleneglutamic acid	other	1620-98-0	C6 H9 N O4	-1.62	159.053	158.045	1.476	[M-H]-1	1.04386e+06	1.76821e-05
67	Citric acid	organic acid	56-84-8	C6 H8 O7	-2.78	192.026	191.019	1.489	[M-H]-1	1.10005e+07	0.00018634
68	1-Oxo-1,2,4-butanetricarboxylic acid	other	-	C7 H8 O7	-2.8	204.026	203.019	1.49	[M-H]-1	3.78758e+06	6.41584e-05
69	2-Furoic acid	organic acid	-	C5 H4 O3	-1.86	112.016	111.009	1.491	[M-H]-1	1.23201e+07	0.000208692
70	(2S,4S)-4-hydroxy-2,3,4,5-tetrahydrodipicolinic acid	other	-	C7 H9 N O5	-2.62	187.048	186.04	1.495	[M-H]-1	1.30107e+07	0.00022039
71	2-Deoxypentose	Carbohydrate	-	C5 H10 O4	-2.52	134.058	133.05	1.504	[M-H]-1	5.27827e+06	8.94094e-05
72	4-Oxoproline	other	1620-98-0	C5 H7 N O3	-1.76	129.042	128.035	1.529	[M-H]-1	2.10383e+07	0.00035637
73	4-(2-hydroxyethyl)-5-methyloxazole	other	1620-98-0	C6 H9 N O2	-2.82	127.063	128.071	1.532	[M+H]+1	1.5713e+07	0.000266165
74	Nicotinamide	vitamin	61-90-5	C6 H6 N2 O	-0.75	122.048	123.055	1.534	[M+H]+1	1.02717e+07	0.000173994
75	4-Amino-3-hydroxybenzoic acid	other	1620-98-0	C7 H7 N O3	-0.53	153.043	154.05	1.545	[M+H]+1	1.23305e+07	0.000208869
76	Leptosphaerin	other	56-84-8	C8 H11 N O5	-2.58	201.063	200.056	1.554	[M-H]-1	2.64662e+07	0.000448315
77	Uric acid	purine base	24533-72-0	C5 H4 N4 O3	-1.86	168.028	167.021	1.579	[M-H]-1	4.43322e+06	7.5095e-05
78	N-Acetyl-5-oxonorvaline	other	61-90-5	C7 H11 N O4	-1.11	173.069	174.076	1.581	[M+H]+1	1.4873e+08	0.00251936
79	2-Anisidine	other	-	C7 H9 N O	-0.71	123.068	124.076	1.662	[M+H]+1	1.67245e+06	2.83299e-05
80	N-Acetyl-DL-glutamic acid	other	61-90-5	C7 H11 N O5	-2.2	189.063	188.056	1.678	[M-H]-1	2.15929e+06	3.65765e-05
81	Succinic acid	organic acid	24533-72-0	C4 H6 O4	-1.89	118.026	117.019	1.717	[M-H]-1	1.22255e+07	0.00020709
82	trans,trans-Muconic acid	other	24533-72-0	C6 H6 O4	-2.03	142.026	141.019	1.732	[M-H]-1	1.15347e+07	0.000195388
83	δ-Ribono-1,4-lactone	other	24533-72-0	C5 H8 O5	-2.2	148.037	147.03	1.756	[M-H]-1	2.18705e+07	0.000370468
84	3-Methyladipic acid	other	-	C7 H12 O4	-2.47	160.073	159.066	1.796	[M-H]-1	489663	8.29448e-06
85	Cellocidin	other	56-84-8	C4 H4 N2 O2	-0.81	112.027	113.034	1.855	[M+H]+1	2.84367e+06	4.81695e-05
86	Uridine	nucleoside	24533-72-0	C9 H12 N2 O6	-2.79	244.069	243.062	1.856	[M-H]-1	3.94918e+06	6.68958e-05
87	D-Araboascorbic acid	organic acid	56-84-8	C6 H8 O6	-2.55	176.032	175.024	1.859	[M-H]-1	6.43094e+06	0.000108935
88	Z-Maleylacetic acid	other	24533-72-0	C6 H6 O5	-2.14	158.021	139.003	1.862	[M-H-H2O]-1	1.85955e+07	0.000314991
89	Chelidonic acid	other	56-84-8	C7 H4 O6	-2.59	184	182.993	1.874	[M-H]-1	1.20244e+07	0.000203683
90	5-Formyl-2-furoic acid	other	1620-98-0	C6 H4 O4	-1.97	140.011	139.003	1.877	[M-H]-1	1.85955e+07	0.000314991
91	delta-guanidinovaleric acid	other	56-84-8	C6 H13 N3 O2	-0.65	159.101	160.108	1.896	[M+H]+1	5.96816e+06	0.000101096
92	Guanosine monophosphate (GMP)	other	56-84-8	C10 H14 N5 O8 P	-2.51	363.057	362.05	1.92	[M-H]-1	3.62867e+06	6.14666e-05
93	Xanthine	purine base	24533-72-0	C5 H4 N4 O2	-1.04	152.033	153.041	1.955	[M+H]+1	2.99679e+07	0.000507631
94	cyclic 3',5'-guanosine monophosphate	other	56-84-8	C10 H12 N5 O7 P	-2.35	345.047	344.039	2.276	[M-H]-1	1.11641e+07	0.000189111
95	Phloroglucinol	other	61-90-5	C6 H6 O3	-1.02	126.032	127.039	2.282	[M+H]+1	2.90068e+07	0.000491351
96	4-Acetamidobutanoic acid	other	1620-98-0	C6 H11 N O3	-0.99	145.074	128.071	2.752	[M+H-H2O]+1	1.08543e+08	0.00183863
97	Glucogallin	phenolic acid衍生物	56-84-8	C13 H16 O10	-2.91	332.073	331.066	2.824	[M-H]-1	6.65092e+06	0.000112661
98	3,5-Dihydroxy-4-(sulfooxy)benzoic acid	other	-	C7 H6 O8 S	-3.07	249.978	248.97	2.955	[M-H]-1	1.39464e+07	0.00023624
99	Pyrogallol	other	61-90-5	C6 H6 O3	-2.33	126.031	125.024	3.158	[M-H]-1	2.53732e+08	0.00429802
100	Gallic acid	phenolic acid	56-84-8	C7 H6 O5	-3.1	170.021	169.014	3.159	[M-H]-1	1.66708e+09	0.0282389
101	Adenosine	nucleoside	1620-98-0	C10 H13 N5 O4	-0.63	267.097	268.104	3.208	[M+H]+1	3.00669e+07	0.000509309
102	Nipecotic acid	other	61-90-5	C6 H11 N O2	-1	129.079	130.086	3.329	[M+H]+1	5.84365e+08	0.00989865
103	Guanosine	nucleoside	56-84-8	C10 H13 N5 O5	-2.24	283.091	282.084	3.767	[M-H]-1	2.51855e+06	4.26621e-05
104	Glutaric acid	fatty acid	56-84-8	C5 H8 O4	-2.21	132.042	131.035	4.308	[M-H]-1	9.85556e+06	0.000166945
105	L-Phenylalanine	other	56-84-8	C9 H11 N O2	-0.83	165.079	166.086	4.334	[M+H]+1	4.38661e+07	0.000743056
106	2"-trans-Caffeoylisoorientin	other	-	C30 H26 O14	-2.03	610.131	609.124	4.435	[M-H]-1	1.08961e+07	0.000184571
107	7-Methylxanthine	purine	1620-98-0	C6 H6 N4 O2	-0.82	166.049	167.056	4.473	[M+H]+1	4.26377e+07	0.000722246
108	c-GMP-AMP	other	56-84-8	C20 H24 N10 O13 P2	-1.49	674.099	338.057	4.576	[M+2H]+2	611698	1.03617e-05
109	3-Methylxanthine	purine base	-	C6 H6 N4 O2	-1.69	166.049	165.041	4.675	[M-H]-1	1.76105e+06	2.98307e-05
110	5-Galloyl quinic acid	other	1620-98-0	C14 H16 O10	-2.73	344.073	343.066	4.679	[M-H]-1	4.10829e+07	0.000695911
111	D-(-)-Quinic acid	other	56-84-8	C7 H12 O6	-2.93	192.063	191.056	4.68	[M-H]-1	6.63019e+06	0.00011231
112	Turgorin	phenolic acid衍生物	24533-72-0	C13 H16 O13 S	-2.92	412.03	411.023	4.854	[M-H]-1	9.07086e+07	0.00153653
113	Thymidine	other	24533-72-0	C10 H14 N2 O5	-2.75	242.09	241.082	4.859	[M-H]-1	2.18957e+06	3.70894e-05
114	2-[(5-Chloro-1-isopropyl-1H-benzimidazol-2-yl)sulfanyl]-1-phenyl-1-ethanone	other	-	C18 H17 Cl N2 O S	-4.59	344.073	343.066	4.931	[M-H]-1	6.44697e+06	0.000109206
115	Pantothenic acid	vitamin	61-90-5	C9 H17 N O5	-1.63	219.11	218.103	4.97	[M-H]-1	1.9338e+07	0.00032757
116	nitecapone	other	61-90-5	C12 H11 N O6	-1.93	265.058	264.051	5.056	[M-H]-1	1.4314e+06	2.42468e-05
117	L-Tyrosine	other	61-90-5	C9 H11 N O3	-0.89	181.074	182.081	5.214	[M+H]+1	1.4353e+06	2.43127e-05
118	Protocatechuic acid	phenolic acid	61-90-5	C7 H6 O4	-2.41	154.026	153.019	5.248	[M-H]-1	1.54078e+07	0.000260995
119	Catechol	catechin	56-84-8	C6 H6 O2	-1.87	110.037	109.029	5.249	[M-H]-1	5.35649e+06	9.07345e-05
120	2-Acetyl-5-pyrroline	other	-	C6 H9 N O	-0.74	111.068	112.076	5.464	[M+H]+1	2.72013e+07	0.000460768
121	Theobromine	purine base	24533-72-0	C7 H8 N4 O2	-1.47	180.064	181.072	5.69	[M+H]+1	3.02528e+09	0.0512457
122	Nigrescin	other	61-90-5	C15 H12 O7	-2.03	304.058	303.05	5.702	[M-H]-1	4.7528e+06	8.05084e-05
123	Pidotimod	other	61-90-5	C9 H12 N2 O4 S	-2.66	244.051	243.044	5.884	[M-H]-1	7.12788e+06	0.00012074
124	Isariketide	other	56-84-8	C14 H16 O8	-1.88	312.084	311.077	5.946	[M-H]-1	6.00725e+06	0.000101758
125	Prolipyrone C	other	61-90-5	C12 H13 N O5	-1.64	251.079	250.071	5.971	[M-H]-1	129942	2.20112e-06
126	Cyclocarbamide A	other	56-84-8	C14 H20 N2 O4	-0.36	280.142	281.149	6.111	[M+H]+1	101574	1.72058e-06
127	N'4-methyl-N'4-[2-nitro-4-(trifluoromethyl)phenyl]pyridine-4-carbohydrazide	other	61-90-5	C14 H11 F3 N4 O3	0.54	340.079	339.071	6.158	[M-H]-1	1.88423e+07	0.000319173
128	PEG n5	other	61-90-5	C10 H22 O6	-0.53	238.142	239.149	6.297	[M+H]+1	6.45854e+06	0.000109402
129	5-acetoxymethylfuran-3-carboxylic acid	other	1620-98-0	C8 H8 O5	-2.61	184.037	183.029	6.371	[M-H]-1	2.04485e+06	3.4638e-05
130	trans-3-Indoleacrylic acid	other	24533-72-0	C11 H9 N O2	-0.76	187.063	188.07	6.464	[M+H]+1	2.61025e+07	0.000442155
131	2-(hydroxymethyl)-6-methyl-4H-pyran-4-one	other	-	C7 H8 O3	-0.48	140.047	141.055	6.487	[M+H]+1	2.0567e+06	3.48388e-05
132	2-Isopropylmalic acid	other	-	C7 H12 O5	-2.52	176.068	175.061	6.576	[M-H]-1	1.21257e+06	2.05399e-05
133	Catechin-4-ol 3-O-beta-D-galactopyranoside	other	56-84-8	C21 H24 O12	-2.53	468.126	467.118	6.586	[M-H]-1	258138	4.37265e-06
134	Maritimetin 6- (6"-p-coumarylglucoside)	other	61-90-5	C30 H26 O13	-1.82	594.136	593.129	6.649	[M-H]-1	8.77451e+06	0.000148633
135	Glyphosate	other	56-84-8	C3 H8 N O5 P	-4.21	169.013	168.006	6.659	[M-H]-1	1.32592e+07	0.0002246
136	Theophylline	alkaloid	24533-72-0	C7 H8 N4 O2	-1.32	180.064	181.072	6.71	[M+H]+1	1.32867e+08	0.00225066
137	Caprolactam	other	56-84-8	C6 H11 N O	-1.32	113.084	114.091	6.965	[M+H]+1	2.05527e+07	0.000348146
138	Atransfusarin	other	56-84-8	C13 H18 N2 O4	-1.33	266.126	267.134	6.965	[M+H]+1	1.15288e+07	0.000195288
139	ethyl 3-hydroxy-4,6-dimethoxy-2-oxoindoline-3-carboxylate	other	56-84-8	C13 H15 N O6	-1.48	281.09	282.097	6.999	[M+H]+1	5.08869e+06	8.61981e-05
140	(13R)-diaporphthalide A	other	-	C14 H16 O7	-2.7	296.089	295.082	7.038	[M-H]-1	3.15176e+07	0.000533882
141	1,3,7-Trimethyluric acid	purine base	-	C8 H10 N4 O3	-1.76	210.075	209.067	7.375	[M-H]-1	2.09905e+07	0.000355561
142	Basidalin	other	56-84-8	C6 H5 N O3	-0.37	139.027	140.034	7.756	[M+H]+1	4.42672e+07	0.00074985
143	Iso-maleimycin	other	56-84-8	C7 H7 N O3	-1.19	153.042	152.035	7.759	[M-H]-1	1.3632e+07	0.000230915
144	PEG n6	other	61-90-5	C12 H26 O7	-0.65	282.168	283.175	7.776	[M+H]+1	1.12044e+07	0.000189793
145	2,3-Dihydro-1-benzofuran-2-carboxylic acid	other	-	C9 H8 O3	-2.45	164.047	163.04	7.911	[M-H]-1	4.52042e+06	7.65722e-05
146	Trans-7,9-dihydroxy-3-methyl-8-oxo-dodecan-4-olide	other	24533-72-0	C13 H22 O5	-2.59	258.146	257.139	8.037	[M-H]-1	1.38878e+07	0.000235247
147	2-(2-pyridyl)-2-{2-[4-(trifluoromethoxy)phenyl]hydrazono}acetonitrile	other	-	C14 H9 F3 N4 O	0.91	306.073	305.066	8.226	[M-H]-1	1.04229e+08	0.00176555
148	Corynechromone I	other	56-84-8	C14 H14 O6	-3.01	278.078	277.071	8.303	[M-H]-1	8.77245e+07	0.00148598
149	Elephantorrhizol	other	56-84-8	C15 H14 O8	-1.83	322.068	323.076	8.305	[M+H]+1	1.27353e+08	0.00215725
150	Amaronol A	other	1620-98-0	C15 H12 O8	-1.46	320.053	319.045	8.381	[M-H]-1	4.1198e+06	6.97859e-05
151	6-[(4-chlorophenyl)sulfonyl]-2-(2-thienyl)pyrazolo[1,5-a]pyrimidin-7-amine	other	1620-98-0	C16 H11 Cl N4 O2 S2	3.74	390.003	388.995	8.585	[M-H]-1	1.18293e+08	0.00200378
152	Aspalathin	other	1620-98-0	C21 H24 O11	-2.16	452.131	451.124	8.785	[M-H]-1	5.03131e+06	8.52262e-05
153	Vitexin 7-O-sulfate	other	24533-72-0	C21 H20 O13 S	-1.33	512.062	255.024	9.137	[M-2H]-2	139373	2.36087e-06
154	3-Pyridylamidoxime	other	1620-98-0	C6 H7 N3 O	-1	137.059	138.066	9.149	[M+H]+1	2.42615e+08	0.00410969
155	Caffeine	purine base	56-84-8	C8 H10 N4 O2	-2.4	194.08	195.087	9.152	[M+H]+1	3.30896e+10	0.56051
156	PEG n7	other	61-90-5	C14 H30 O8	-0.72	326.194	344.228	9.409	[M+NH4]+1	1.37627e+07	0.000233128
157	8-demethyl-8-D-glucosyltetracenomycin C	other	1620-98-0	C28 H28 O16	-1.86	620.137	619.129	9.527	[M-H]-1	105839	1.79282e-06
158	Icariside F2	other	56-84-8	C18 H26 O10	-2.52	402.152	401.144	9.711	[M-H]-1	207267	3.51093e-06
159	Vitexin 2"-O-p-coumarate	other	24533-72-0	C30 H26 O12	-1.5	578.142	579.149	9.91	[M+H]+1	7.49856e+07	0.00127019
160	Eriocitrin	other	56-84-8	C27 H32 O15	-2.08	596.173	595.166	10.509	[M-H]-1	2.03748e+07	0.000345133
161	{(1R,2R)-2-[(2Z)-5-(Hexopyranosyloxy)-2-penten-1-yl]-3-oxocyclopentyl}acetic acid	other	-	C18 H28 O9	-2.4	388.172	387.165	10.777	[M-H]-1	104310	1.76692e-06
162	Dihydroroseoside	other	56-84-8	C19 H32 O8	-2.78	388.209	433.207	10.784	[M+FA-H]-1	57649.5	9.76534e-07
163	PEG n8	other	61-90-5	C16 H34 O9	-0.73	370.22	388.254	11.113	[M+NH4]+1	1.72317e+07	0.000291891
164	(1R,2S)-1-(7,8-Dihydro-6-pteridinyl)-1,2-propanediol	other	-	C9 H12 N4 O2	-0.59	208.096	209.103	11.315	[M+H]+1	1.73199e+06	2.93384e-05
165	Dihydrophomopsolide A	other	56-84-8	C15 H20 O6	-2.81	296.125	295.118	11.353	[M-H]-1	3.80201e+06	6.44029e-05
166	Phaeochromycin E	other	61-90-5	C14 H14 O4	-3.19	246.088	245.081	11.487	[M-H]-1	1.92007e+07	0.000325244
167	Catechin	catechin	56-84-8	C15 H14 O6	-2.72	290.078	289.071	11.488	[M-H]-1	1.3592e+09	0.0230237
168	4-Hydroxybenzaldehyde	phenols	1620-98-0	C7 H6 O2	-1	122.037	123.044	11.489	[M+H]+1	3.40279e+07	0.000576404
169	2,5-dichloro-N-(4-piperidinophenyl)-3-thiophenesulfonamide	other	-	C15 H16 Cl2 N2 O2 S2	-1.18	390.003	388.995	11.492	[M-H]-1	1.16674e+08	0.00197635
170	Microsphaerophthalide C	other	61-90-5	C13 H14 O6	-1.57	266.079	267.086	11.558	[M+H]+1	2.47766e+06	4.19694e-05
171	5,7-DIHYDROXYCOUMARIN	other	1620-98-0	C9 H6 O4	-2.27	178.026	177.019	11.614	[M-H]-1	2.16705e+08	0.0036708
172	Arthropsatriol B	other	1620-98-0	C12 H18 O4	-2.23	226.12	225.113	11.762	[M-H]-1	1.36949e+07	0.00023198
173	Thalictricoside	other	-	C20 H28 O14	-2.11	492.147	491.14	12.08	[M-H]-1	39693.8	6.72379e-07
174	[3-(2,6-dichlorophenyl)-5-methyl-4-isoxazolyl]methyl N,N-dimethylcarbamodithioate	other	-	C14 H14 Cl2 N2 O S2	1.54	359.993	361	12.291	[M+H]+1	2.42669e+06	4.11061e-05
175	3,4-Dihydroxybenzaldehyde	phenols	-	C7 H6 O3	-1.12	138.032	139.039	12.292	[M+H]+1	1.13831e+07	0.00019282
176	7-Hydroxy-1(3H)-isobenzofuranone	other	1620-98-0	C8 H6 O3	-0.9	150.032	151.039	12.294	[M+H]+1	2.03472e+06	3.44664e-05
177	Epigallocatechin gallate	catechin	56-84-8	C22 H18 O11	-3.01	458.084	457.076	12.296	[M-H]-1	8.55194e+07	0.00144863
178	(-)-Epigallocatechin	catechin	-	C15 H14 O7	-5.88445	288.063	289.07	12.296	[M+H]+1	1.4592e+07	0.000247177
179	5-hydroxy-2,7-dimethoxy-8-methylnaphthoquinone	other	1620-98-0	C13 H12 O5	-1.97	248.068	247.06	12.324	[M-H]-1	7.2363e+06	0.000122577
180	Amaronol B	other	1620-98-0	C16 H14 O8	-2.81	334.068	333.061	12.395	[M-H]-1	1.87585e+08	0.00317754
181	Bioside	other	56-84-8	C20 H30 O12	-2.17	462.173	461.165	13.153	[M-H]-1	42541.2	7.20612e-07
182	5,7-Dihydroxy-2-(4-hydroxyphenyl)-6,8-bis[3,4,5-trihydroxy-6-(hydroxymethyl)tetrahydro-2H-pyran-2-yl]-4H-chromen-4-one	other	1620-98-0	C27 H30 O15	-1.91	594.157	593.15	13.257	[M-H]-1	7.663e+07	0.00129805
183	ethyl 6-acetyl-7-anilino-5-oxo-1-phenyl-1,5-dihydro[1,2,4]triazolo[4,3-a]pyrimidine-3-carboxylate	other	56-84-8	C22 H19 N5 O4	-4.48	417.142	418.149	13.547	[M+H]+1	4.75441e+06	8.05358e-05
184	D-(+)-Galactose	other	-	C18 H32 O12	-2.22	440.188	439.181	13.659	[M-H]-1	32956.7	5.58259e-07
185	5-hydroxy-2-(4-hydroxyphenyl)-7-[(3,4,5-trihydroxy-6-methyloxan-2-yl)oxy]-3-[(3,4,5-trihydroxyoxan-2-yl)oxy]-4H-chromen-4-one	other	1620-98-0	C26 H28 O14	-1.61	564.147	563.139	13.803	[M-H]-1	7.0176e+06	0.000118872
186	Phloretin	flavonoid	61-90-5	C15 H14 O5	-0.66	274.084	275.091	13.975	[M+H]+1	2.76913e+06	4.69068e-05
187	3,5,7,3',4',5'-Hexahydroxy-6,8-dimethylflavanone	other	-	C17 H16 O8	-2.45	348.084	347.076	14.046	[M-H]-1	1.2407e+07	0.000210165
188	2-(3,5-Dihydroxyphenyl)-5,7-dihydroxy-4-oxo-3,4-dihydro-2H-chromen-3-yl hydrogen sulfate	other	-	C15 H12 O10 S	-2.89	384.014	383.007	14.14	[M-H]-1	555816	9.41507e-06
189	14-norpseurotin A	other	-	C21 H23 N O8	-1.89	417.142	416.134	14.206	[M-H]-1	1.12287e+07	0.000190205
190	Epigallocatechin gallate	catechin	-	C18 H15 N7 O12	2.3	521.079	520.072	14.249	[M-H]-1	1.48575e+06	2.51673e-05
191	Subulin	other	24533-72-0	C28 H32 O16	-1.95	624.168	623.16	14.348	[M-H]-1	3.2386e+07	0.000548592
192	2-(acetylamino)-3-(1H-indol-3-yl)propanoic acid	other	-	C13 H14 N2 O3	-2.95	246.1	245.092	14.363	[M-H]-1	7.5491e+07	0.00127875
193	(1R,3R,6R,8S,9R,11R,12R,13S,16R)-6,9,12,17-Tetrahydroxy-16-methyl-8-(2-methyl-2-propanyl)-2,4,14,19-tetraoxahexacyclo[8.7.2.01,11 03,7 07,11 013,17]nonadecane-5,15,18-trione	other	-	C20 H24 O11	-2.5	440.131	439.123	14.464	[M-H]-1	64544.7	1.09333e-06
194	4H-1-Benzopyran-4-one, 6-β-D-glucopyranosyl-2,3-dihydro-5,7-dihydroxy-2-(4-hydroxyphenyl)-, (S)-	other	1620-98-0	C21 H22 O10	-2.08	434.12	433.113	15.193	[M-H]-1	1.64071e+07	0.000277923
195	2-Acetyl-5-hydroxy-3-methoxyphenyl hexopyranoside	other	-	C15 H20 O9	-2.74	344.11	343.103	15.37	[M-H]-1	61921.6	1.0489e-06
196	3-(3,5,7-Trihydroxy-4-oxo-3,4-dihydro-2H-chromen-2-yl)phenyl hydrogen sulfate	other	-	C15 H12 O9 S	-2.68	368.019	367.012	15.417	[M-H]-1	409868	6.94282e-06
197	Pontemazine A	other	61-90-5	C22 H19 N5 O3	-4.95	401.147	402.154	15.465	[M+H]+1	1.27677e+08	0.00216274
198	Nigerapyrone C	other	61-90-5	C13 H14 O4	-2.98	234.089	233.081	15.61	[M-H]-1	1.51195e+08	0.00256113
199	LIMONIN GLUCOSIDE	other	56-84-8	C32 H42 O14	-2.36	650.256	649.249	15.672	[M-H]-1	2.68405e+07	0.000454656
200	Varioxiranediol	other	24533-72-0	C15 H20 O5	-2.43	280.13	279.123	16.034	[M-H]-1	1.19526e+07	0.000202467
201	myricetin 3-O-beta-D-galactopyranoside	other	61-90-5	C21 H20 O13	-1.95	480.089	479.082	16.103	[M-H]-1	3.53993e+07	0.000599634
202	Biemamide A	other	56-84-8	C24 H44 N4 O4	-0.66	452.336	453.343	16.12	[M+H]+1	1.23781e+07	0.000209674
203	2-(1H-1,2,3-benzotriazol-1-yl)-N-(2,3-dihydro-1H-inden-2-yl)acetamide	other	-	C17 H16 N4 O	4.44	292.134	291.126	16.145	[M-H]-1	4.37137e+06	7.40473e-05
204	L-valyl-L-tryptophan anhydride	other	61-90-5	C16 H19 N3 O2	-0.67	285.148	286.155	16.183	[M+H]+1	4.95063e+07	0.000838595
205	3-hydroxy-2,5-toluqui­none	other	-	C7 H6 O3	-0.9	138.032	277.07	16.202	[2M+H]+1	4.16207e+07	0.00070502
206	6′-methyl-[1,1′-biphenyl]-3,3′,4′,5-tetraol	other	1620-98-0	C13 H12 O4	-3.07	232.073	231.066	16.203	[M-H]-1	1.62822e+07	0.000275808
207	(rel)-4β,8-dihydroxy-3α-hydroxymethyl-4α-methyl-1,2,3,4-tetrahydronaphthalene-1-one	other	-	C12 H14 O4	-2.79	222.089	221.081	16.203	[M-H]-1	3.32983e+06	5.64046e-05
208	Thysanone	other	24533-72-0	C14 H12 O6	-2.69	276.063	275.055	16.204	[M-H]-1	4.099e+07	0.000694337
209	Cladoacetal B	other	56-84-8	C12 H12 O3	-2.77	204.078	203.071	16.209	[M-H]-1	1.13966e+07	0.000193048
210	Pestalotine A	other	61-90-5	C14 H14 O7	-2.78	294.073	293.066	16.218	[M-H]-1	2.39359e+07	0.000405454
211	imolamine	other	56-84-8	C14 H20 N4 O	-0.76	260.164	261.171	16.604	[M+H]+1	325255	5.50955e-06
212	Pseudosindorin	other	61-90-5	C15 H12 O5	-0.66	272.068	273.076	16.783	[M+H]+1	4.26353e+07	0.000722207
213	Robinetinidol 3-O-gallate	other	24533-72-0	C22 H18 O10	-2.84	442.089	441.081	16.785	[M-H]-1	4.93962e+08	0.0083673
214	3-O-2'-methylbutyl-4a,10a-dihydrofusarubin A	other	-	C20 H26 O7	-2.88	378.167	377.159	16.879	[M-H]-1	7.66886e+06	0.000129904
215	Hamigeromycin B	other	56-84-8	C20 H24 O8	-2.28	392.146	391.139	17.264	[M-H]-1	3.28163e+06	5.5588e-05
216	Daldinan C	other	56-84-8	C21 H23 N O7	-1.75	401.147	402.154	17.483	[M+H]+1	1.49205e+08	0.0025274
217	Okanin 4'-O- (4",6"-di-O-acetylglucoside)	other	61-90-5	C25 H26 O13	-1.52	534.137	533.129	17.864	[M-H]-1	6.54454e+06	0.000110859
218	beta-D-Fructofuranosyl 2,4-bis-O-(3-methylbutanoyl)-alpha-D-glucopyranoside	other	56-84-8	C22 H38 O13	-2.59	510.23	509.223	17.976	[M-H]-1	56864	9.63229e-07
219	Lactonamycin	other	56-84-8	C28 H27 N O12	-1.59	569.152	568.145	18.033	[M-H]-1	4.63039e+06	7.84349e-05
220	PEG n13	other	61-90-5	C26 H54 O14	-1.13	590.351	608.384	18.337	[M+NH4]+1	3.63849e+06	6.1633e-05
221	Rutin	flavonoid Glycosides	24533-72-0	C27 H30 O16	-2.4	610.152	609.144	18.497	[M-H]-1	3.39858e+08	0.00575691
222	Anthracophyllic acid	other	1620-98-0	C15 H15 N O5	-1.46	289.095	290.102	18.512	[M+H]+1	1.27589e+07	0.000216126
223	Miquelianin	other	61-90-5	C21 H18 O13	-2.2	478.074	477.066	18.701	[M-H]-1	154493	2.61699e-06
224	Phloretin 3',5'-Di-C-glucoside	other	61-90-5	C27 H34 O15	-1.72	598.189	597.181	18.703	[M-H]-1	1.70079e+07	0.000288099
225	Azelaic acid	other	56-84-8	C9 H16 O4	-2.49	188.104	187.097	18.88	[M-H]-1	8.01554e+06	0.000135777
226	Quercetin	flavonoid Glycosides	61-90-5	C15 H10 O7	-0.66	302.042	303.05	18.927	[M+H]+1	6.03959e+07	0.00102306
227	Myricitrin	other	61-90-5	C21 H20 O12	-2.02	464.095	463.087	18.936	[M-H]-1	3.28624e+08	0.00556662
228	Corynechromone F	other	56-84-8	C14 H16 O6	-2.5	280.094	279.087	19.044	[M-H]-1	52880.2	8.95746e-07
229	Cyclosulfoxicurvularin methyl ester	other	56-84-8	C20 H24 O9 S	-2.28	440.113	439.106	19.106	[M-H]-1	916282	1.5521e-05
230	Naringin	glucoside	61-90-5	C27 H32 O14	-1.77	580.178	579.171	19.354	[M-H]-1	3.45737e+07	0.000585649
231	PEG n14	other	61-90-5	C28 H58 O15	-1.05	634.377	318.196	19.499	[M+2H]+2	402526	6.81846e-06
232	Neochlorogenic acid	phenolic acid	61-90-5	C16 H18 O9	-2.5	354.094	353.087	19.512	[M-H]-1	3.55133e+07	0.000601565
233	Penicidone D	other	61-90-5	C20 H21 N O7	-1.51	387.131	388.139	19.88	[M+H]+1	6.69711e+06	0.000113443
234	Epiafzelechin 3-O-gallate	other	56-84-8	C22 H18 O9	-1.9	426.094	425.087	20.181	[M-H]-1	2.59087e+06	4.38872e-05
235	Trifolin	flavonoid Glycosides	24533-72-0	C21 H20 O11	-1.94	448.1	447.092	20.285	[M-H]-1	4.32707e+07	0.00073297
236	Squalestatin W2	other	24533-72-0	C32 H44 O14	-2.25	652.272	651.264	20.334	[M-H]-1	1.53023e+07	0.000259209
237	Kaempferol-3-Galactoside-6''-Rhamnoside-3'''-Rhamnoside	other	56-84-8	C33 H40 O19	-1.8	740.215	739.208	20.538	[M-H]-1	3.28246e+06	5.56021e-05
238	Amidepsine B	other	1620-98-0	C28 H27 N O11	-1.23	553.158	554.165	20.771	[M+H]+1	9.0442e+06	0.000153201
239	Aureusidin 6-glucuronide	other	56-84-8	C21 H18 O12	-2.26	462.079	461.071	20.931	[M-H]-1	336013	5.69178e-06
240	Kaempferol	flavonoid	56-84-8	C15 H10 O6	-0.8	286.048	287.055	20.941	[M+H]+1	2.9777e+07	0.000504398
241	Homobutein 4-glucoside	other	56-84-8	C22 H24 O10	-0.91	448.137	449.144	20.945	[M+H]+1	9.83889e+07	0.00166663
242	Astragalin	flavonoid Glycosides	56-84-8	C21 H20 O11	-2.66	448.099	447.092	20.945	[M-H]-1	1.24481e+08	0.00210861
243	Hesperetin	other	-	C17 H21 N8 O6 P	-1.61	464.131	465.139	20.946	[M+H]+1	2.99526e+07	0.000507373
244	Neohesperidin	flavonoid Glycosides	61-90-5	C28 H34 O15	-2.87	610.188	609.18	20.946	[M-H]-1	1.44329e+09	0.0244482
245	Acremonone H	other	1620-98-0	C20 H26 O10	1.81	426.153	427.16	20.967	[M+H]+1	226351	3.8342e-06
246	2-(2-Oxo-8,9-dihydro-2H-furo[2,3-h]chromen-8-yl)-2-propanyl beta-D-glucopyranoside	other	-	C20 H24 O9	-2.02	408.141	453.139	21.009	[M+FA-H]-1	329921	5.58858e-06
247	(1R,3R,8S,10R,13S,16S,17R)-6,12,17-Trihydroxy-16-methyl-8-(2-methyl-2-propanyl)-2,4,14,19-tetraoxahexacyclo[8.7.2.01,11 03,7 07,11 013,17]nonadecane-5,15,18-trione	other	-	C20 H24 O10	-2.02	424.136	423.129	21.055	[M-H]-1	119513	2.02445e-06
248	AI-77-F	other	1620-98-0	C20 H23 N O7	-1.13	389.147	390.155	21.096	[M+H]+1	8.5768e+06	0.000145284
249	(2'R,3R,4'R,4a'R,5S,8a'S)-5-(3-Furyl)-4'-hydroxy-4a',5'-bis(hydroxymethyl)-2'-methyl-3',4,4',4a',5,7',8',8a'-octahydro-2'H-spiro[furan-3,1'-naphthalen]-2-one	other	-	C20 H26 O6	-1.55	362.172	361.165	21.256	[M-H]-1	4.13026e+06	6.99631e-05
250	5,7,4'-Trihydroxyflavanone 7-sulfate	other	1620-98-0	C15 H12 O8 S	-2.9	352.024	351.017	21.368	[M-H]-1	962792	1.63089e-05
251	2-hydroxy-5-methoxy-6-(3-methylbut-3-en-1-ynyl)benzylalcohol	other	-	C13 H14 O3	-0.57	218.094	219.101	21.498	[M+H]+1	2.2402e+07	0.000379472
252	FL64DBGM0001_a	other	56-84-8	C19 H22 O5	-0.39	330.147	331.154	21.903	[M+H]+1	1.13741e+07	0.000192668
253	(3aR,7aS,8S,9aR)-5,8-dimethyl-3-methylidene-2H,3H,3aH,4H,6H,7H,7aH,8H,9H,9aH-azuleno[6,5-b]furan-2,6-dione	other	-	C15 H18 O3	-0.63	246.125	247.133	21.951	[M+H]+1	2.4583e+07	0.000416415
254	7,8-Dehydronorbotryal	other	1620-98-0	C14 H20 O2	-2.46	220.146	219.139	21.951	[M-H]-1	8.45075e+06	0.000143149
255	(±)-Abscisic acid	organic acid	-	C15 H20 O4	-2.23	264.136	263.128	21.952	[M-H]-1	1.91247e+07	0.000323956
256	Terreulactone D	other	24533-72-0	C30 H36 O10	-1.79	556.23	555.223	21.967	[M-H]-1	2.36018e+07	0.000399795
257	Apigenin 7- (6"'-acetylallosyl- (1->2) glucoside)	other	1620-98-0	C29 H32 O16	-1.26	636.168	635.161	22.116	[M-H]-1	510054	8.6399e-06
258	Afzelin	other	1620-98-0	C21 H20 O10	-1.69	432.105	431.098	22.122	[M-H]-1	3.09551e+06	5.24354e-05
259	3-tert-Butyladipic acid	fatty acid	1620-98-0	C10 H18 O4	-1.88	202.12	201.113	22.54	[M-H]-1	4.55034e+06	7.7079e-05
260	9,10-Dihydro-10- (4-hydroxyphenyl) -pyrano [ 2,3-h ] epicatechin-8-one	other	1620-98-0	C24 H20 O8	1.33	436.116	435.107	22.759	[M-H]-1	5.58178e+06	9.45506e-05
261	3,4-Dihydroxyphenyl-thaxtomin A	other	-	C22 H22 N4 O7	-3.72	454.147	455.154	22.799	[M+H]+1	1.39149e+07	0.000235707
262	4,2'-Dihydroxy-4',6'-dimethoxychalcone 4-apiosyl- (1->2) -glucoside	other	1620-98-0	C28 H34 O14	-1.7	594.194	593.186	22.865	[M-H]-1	1.87504e+07	0.000317617
263	O-De[(2R,3S)-3-(Benzoylamino)-2-hydroxy-3-phenylpropanoyl]paclitaxel	other	61-90-5	C31 H38 O11	-2.42	586.24	585.233	22.91	[M-H]-1	4.42515e+06	7.49583e-05
264	Aspergixanthone E	other	56-84-8	C30 H34 O10	-2.58	554.214	553.206	23.015	[M-H]-1	6.11322e+06	0.000103553
265	2-(3,4-Dihydroxyphenyl)-5,7-dihydroxy-4-oxo-4H-chromen-3-yl 6-deoxy-2-O-{6-O-[(2E)-3-(4-hydroxyphenyl)-2-propenoyl]-β-D-glucopyranosyl}-α-L-glucopyranoside	other	-	C36 H36 O18	-2.06	756.189	755.181	23.043	[M-H]-1	3.30872e+07	0.00056047
266	12-N-methyl-k252c	other	-	C21 H16 N4 O	-4.39	340.131	341.138	23.108	[M+H]+1	1.7398e+07	0.000294707
267	2-[3,8-Dihydroxy-8-(hydroxymethyl)-3-methyl-2-oxodecahydro-5-azulenyl]-2-propanyl hexopyranoside	other	-	C21 H36 O10	-2.87	448.23	493.228	23.201	[M+FA-H]-1	190803	3.23205e-06
268	(3R,5R)-3,5-dihydroxydecanoic acid	fatty acid	-	C10 H20 O4	-0.77	204.136	227.125	23.205	[M+Na]+1	1.22044e+08	0.00206733
269	Variecolorin O	other	24533-72-0	C19 H21 N3 O3	-1.22	339.158	338.15	23.346	[M-H]-1	1.03213e+07	0.000174833
270	Terezine D	other	24533-72-0	C19 H23 N3 O2	-0.55	325.179	326.186	23.459	[M+H]+1	5.25943e+07	0.000890904
271	Indolmycin	other	56-84-8	C14 H15 N3 O2	-0.74	257.116	258.124	23.459	[M+H]+1	2.12034e+07	0.000359167
272	Eurocristatine	other	56-84-8	C32 H36 N6 O4	-1.31	568.279	569.286	23.737	[M+H]+1	2.39174e+08	0.00405142
273	Naringenin	flavonoid	61-90-5	C15 H12 O5	-1.79	272.068	271.061	23.769	[M-H]-1	2.00852e+07	0.000340226
274	Apigenin 7-rhamnoside-4'-rutinoside	other	1620-98-0	C33 H40 O18	-1.63	724.22	725.228	23.878	[M+H]+1	1.36938e+07	0.000231962
275	Corchorifatty acid F	fatty acid	56-84-8	C18 H32 O5	-2.4	328.224	327.217	24.117	[M-H]-1	1.6392e+07	0.000277668
276	3',5,7-Trihydroxy-4'-methoxyflavanone	flavonoid	-	C16 H14 O6	-1.95	302.078	301.071	24.233	[M-H]-1	1.51536e+08	0.0025669
277	Mucidone	other	61-90-5	C11 H16 O2	-0.94	180.115	181.122	24.303	[M+H]+1	1.11801e+07	0.000189381
278	Dihydroneochinulin B	other	56-84-8	C19 H21 N3 O2	-1.15	323.163	324.17	24.33	[M+H]+1	1.54112e+08	0.00261053
279	3-[1-(dimethylamino)-1H-pyrrol-2-yl]-2-(2-furylcarbonyl)acrylonitrile	other	-	C14 H13 N3 O2	-0.87	255.101	256.108	24.33	[M+H]+1	9.67758e+07	0.0016393
280	Iso-cladospolide B	other	56-84-8	C12 H20 O4	-2.53	228.136	227.128	24.51	[M-H]-1	705448	1.19497e-05
281	Speciosin H	other	24533-72-0	C11 H20 O2	-2.64	184.146	183.139	24.51	[M-H]-1	356136	6.03265e-06
282	Phloionolic acid	fatty acid	61-90-5	C18 H36 O5	-2.52	332.255	331.248	24.64	[M-H]-1	1.0399e+07	0.00017615
283	(15Z)-9,12,13-Trihydroxy-15-octadecenoic acid	fatty acid	-	C18 H34 O5	-2.6	330.24	329.232	24.721	[M-H]-1	2.72518e+07	0.000461623
284	(2E,4E)-2-methyl-hexa-2,4-dienoic acid (2'R,3'S)-allo-isoleucinol amide	other	-	C13 H23 N O2	-0.64	225.173	226.18	24.76	[M+H]+1	7.97073e+06	0.000135017
285	N-Undecanoylglycine	other	61-90-5	C13 H25 N O3	-2.46	243.183	242.176	24.761	[M-H]-1	1.49184e+07	0.000252705
286	Phenacetin	other	61-90-5	C10 H13 N O2	-0.83	179.094	180.102	24.826	[M+H]+1	2.81788e+07	0.000477325
287	Linderoflavone A	other	56-84-8	C18 H14 O8	-2.56	358.068	357.061	24.845	[M-H]-1	2.81994e+06	4.77675e-05
288	Cerarvensin	other	56-84-8	C20 H18 O9	-2.54	402.094	401.087	24.858	[M-H]-1	6.76308e+06	0.000114561
289	3-[(2-pyridylthio)methyl]-4,5-dihydro-1H-pyrazol-5-one	other	-	C14 H31 N O2	-1.2	245.235	246.242	25.022	[M+H]+1	6.95528e+07	0.00117817
290	N,N-Dimethyldecylamine N-oxide	other	61-90-5	C12 H27 N O	-0.86	201.209	202.216	25.072	[M+H]+1	1.69657e+07	0.000287385
291	10,16-Dihydroxyhexadecanoic acid	other	-	C16 H32 O4	-2.72	288.229	287.222	25.198	[M-H]-1	4.75099e+06	8.04777e-05
292	6:2 Fluorinated telomer sulfonate	other	1620-98-0	C8 H5 F13 O3 S	-2.36	427.974	426.967	25.287	[M-H]-1	8.72198e+06	0.000147743
293	4-Isobutylbenzoic acid	other	1620-98-0	C11 H14 O2	-1	178.099	179.106	26.336	[M+H]+1	1.34161e+07	0.000227257
294	Nobiletin	other	61-90-5	C21 H22 O8	-1.86	402.131	403.138	26.489	[M+H]+1	9.63449e+08	0.01632
295	2,3,4,5,2',6'-Hexamethoxy-3',4'-methylenedioxychalcone	other	-	C22 H24 O9	-1.36	432.141	433.149	26.733	[M+H]+1	1.35687e+08	0.00229843
296	(±)9-HpODE	fatty acid	-	C18 H32 O4	-2.79	312.229	311.222	26.744	[M-H]-1	5.2235e+06	8.84818e-05
297	2-(2,6-dimethoxyphenyl)-5,6-dimethoxy-4H-chromen-4-one	other	-	C19 H18 O6	-0.65	342.11	343.117	26.84	[M+H]+1	6.28099e+07	0.00106395
298	4-(Diethylamino)salicylaldehyde	other	1620-98-0	C11 H15 N O2	-0.8	193.11	194.117	26.955	[M+H]+1	2.75187e+07	0.000466143
299	Tardioxopiperazine B	other	24533-72-0	C24 H31 N3 O2	-0.53	393.241	394.249	27.067	[M+H]+1	6.07676e+06	0.000102935
300	Asperglaucide	other	56-84-8	C27 H28 N2 O4	-1.51	444.204	445.212	27.308	[M+H]+1	156328	2.64807e-06
301	Tangeritin	glucoside	24533-72-0	C20 H20 O7	-1.83	372.12	373.127	27.349	[M+H]+1	1.10523e+09	0.0187217
302	Phytosphingosine	lipoid	61-90-5	C18 H39 N O3	-0.96	317.293	318.3	27.35	[M+H]+1	3.18017e+07	0.000538695
303	Dodecyl sulfate	other	56-84-8	C12 H26 O4 S	-3.48	266.154	265.147	27.44	[M-H]-1	2.08749e+08	0.00353604
304	2',4'-Dihydroxy-3,4,6'-trimethoxydihydrochalcone	other	-	C18 H20 O6	-2.92	332.125	331.118	27.488	[M-H]-1	1.08738e+07	0.000184193
305	SF8288000	other	24533-72-0	C14 H10 O	-0.48	194.073	195.08	27.491	[M+H]+1	1.19772e+07	0.000202883
306	Bis(4-ethylbenzylidene)sorbitol	other	56-84-8	C24 H30 O6	-1.11	414.204	415.211	27.504	[M+H]+1	8.95375e+07	0.00151669
307	Ergonine	alkaloid	56-84-8	C30 H37 N5 O5	-3.49	547.278	548.285	27.505	[M+H]+1	2.27295e+07	0.000385019
308	L-Tyrosine methyl ester	other	61-90-5	C10 H13 N O3	-2.88	195.089	194.082	27.523	[M-H]-1	2.39179e+07	0.00040515
309	4-Ethoxy ethylbenzoate	other	1620-98-0	C11 H14 O3	-1.49	194.094	195.101	27.632	[M+H]+1	5.77905e+07	0.000978923
310	Ethyl paraben	other	56-84-8	C9 H10 O3	-1.23	166.063	167.07	27.634	[M+H]+1	4.18729e+07	0.000709292
311	Peronatin A	other	61-90-5	C20 H20 N2 O2	-0.62	320.152	321.16	27.714	[M+H]+1	8.5639e+06	0.000145065
312	(+/-)9,10-dihydroxy-12Z-octadecenoic acid	other	-	C18 H34 O4	-2.6	314.245	313.238	27.855	[M-H]-1	1.25284e+07	0.00021222
313	1-Tetradecylamine	other	-	C14 H31 N	-0.66	213.246	214.253	28.178	[M+H]+1	2.40927e+07	0.000408111
314	(2R)-1-{[(2-Aminoethoxy)(hydroxy)phosphoryl]oxy}-3-hydroxy-2-propanyl (9Z,12Z,15Z)-9,12,15-octadecatrienoate	other	-	C23 H42 N O7 P	-1.74	475.269	474.261	28.372	[M-H]-1	2.16617e+06	3.66932e-05
315	4-Undecylbenzenesulfonic acid	other	1620-98-0	C17 H28 O3 S	-2.62	312.175	311.168	28.496	[M-H]-1	1.16274e+07	0.000196958
316	(8E)-2-Amino-8-octadecene-1,3,4-triol	other	-	C18 H37 N O3	-0.55	315.277	316.284	28.517	[M+H]+1	5.93001e+06	0.000100449
317	Valsafungin A	other	24533-72-0	C19 H38 O4	-0.59	330.277	331.284	28.563	[M+H]+1	2.92347e+06	4.95211e-05
318	4-(Trimethylammonio)-3-(undecanoyloxy)butanoate	other	1620-98-0	C18 H35 N O4	-0.47	329.256	330.264	28.573	[M+H]+1	3.75081e+07	0.000635356
319	1-Phenylhept-3-en-4-one	other	-	C13 H16 O	-0.8	188.12	189.127	28.594	[M+H]+1	1.21495e+07	0.000205802
320	1-oleoyl-sn-glycero-3-phospho-D-myo-inositol	other	-	C27 H51 O12 P	-2.59	598.31	597.303	28.712	[M-H]-1	3.1518e+06	5.33888e-05
321	13(S)-HOTrE	fatty acid	-	C18 H30 O3	-2.81	294.219	293.211	28.741	[M-H]-1	1.25342e+07	0.000212319
322	Cristatumin B	other	56-84-8	C29 H39 N3 O3	-0.7	477.299	478.306	28.792	[M+H]+1	1.05458e+07	0.000178636
323	Bafilomycin G	other	56-84-8	C36 H60 O9	-2.83	636.422	635.415	28.82	[M-H]-1	20935.5	3.5463e-07
324	Cyclopamine	other	56-84-8	C27 H41 N O2	-0.5	411.314	412.321	28.95	[M+H]+1	3.34485e+06	5.6659e-05
325	3-[(3-Hydroxytridecanoyl)oxy]-4-(trimethylammonio)butanoate	other	-	C20 H39 N O5	-0.52	373.283	374.29	29.039	[M+H]+1	1.0455e+07	0.000177099
326	7alpha-Acetoxydehydrobotrydienal	other	1620-98-0	C17 H20 O4	-2.86	288.135	287.128	29.056	[M-H]-1	8.47251e+06	0.000143517
327	Myristyl sulfate	lipoid	61-90-5	C14 H30 O4 S	-3.22	294.186	293.178	29.064	[M-H]-1	1.1905e+08	0.0020166
328	Chaetomellic acid B	other	56-84-8	C21 H36 O4	-0.57	352.261	353.268	29.129	[M+H]+1	6.36574e+06	0.00010783
329	2-linoleoyl-sn-glycero-3-phosphoethanolamine	other	-	C23 H44 N O7 P	-1.68	477.285	476.277	29.279	[M-H]-1	3.54818e+06	6.01032e-05
330	4-Dodecylbenzenesulfonic acid	other	1620-98-0	C18 H30 O3 S	-2.86	326.191	325.183	29.31	[M-H]-1	1.56781e+07	0.000265573
331	LysoPC(18:3(9Z,12Z,15Z))	other	61-90-5	C26 H48 N O7 P	-0.68	517.316	518.324	29.312	[M+H]+1	1.92524e+07	0.000326119
332	3,5-di-tert-Butyl-4-hydroxybenzaldehyde	phenols	-	C15 H22 O2	-1.72	234.162	235.169	29.332	[M+H]+1	9.12171e+07	0.00154514
333	(+)-ethyl homononactate	other	-	C13 H24 O4	-0.43	244.167	245.175	29.399	[M+H]+1	1.52237e+07	0.000257877
334	4-Hydroxy-5-methylfuran-3(2H)-one	other	1620-98-0	C5 H6 O3	-0.84	114.032	115.039	29.405	[M+H]+1	2.83686e+07	0.000480541
335	4-Hydroxy-3-methyl-2-oxabicyclo[3.3.1]non-6-one	other	1620-98-0	C9 H14 O3	-0.68	170.094	171.101	29.405	[M+H]+1	2.79436e+07	0.000473341
336	sphinganine	lipoid	24533-72-0	C18 H39 N O2	-0.8	301.298	302.305	29.43	[M+H]+1	7.09951e+07	0.0012026
337	Lauramide	other	56-84-8	C12 H25 N O	-0.55	199.194	200.201	29.569	[M+H]+1	6.29429e+06	0.00010662
338	C12-Carnitine	other	56-84-8	C19 H37 N O4	-0.45	343.272	344.279	29.695	[M+H]+1	5.79267e+06	9.8123e-05
339	MDPBP	other	61-90-5	C15 H19 N O3	-0.55	261.136	262.144	29.794	[M+H]+1	7.73677e+06	0.000131055
340	Octyl hydrogen phthalate	other	61-90-5	C16 H22 O4	-0.54	278.152	279.159	30.188	[M+H]+1	1.07615e+07	0.00018229
341	Ribonic acid	organic acid	24533-72-0	C5 H10 O6	-0.28	166.048	165.04	30.294	[M-H]-1	4.86346e+06	8.23829e-05
342	(1R,9S)-11-(1-Acetyl-4-piperidinyl)-5-(2-methylphenyl)-7,11-diazatricyclo[7.3.1.02,7]trideca-2,4-dien-6-one	other	-	C25 H31 N3 O2	-0.76	405.241	406.249	30.314	[M+H]+1	3.55513e+07	0.000602209
343	N2,N5-Dibenzylpyrrolidine-2,5-dicarboxamide	other	61-90-5	C20 H23 N3 O2	-0.97	337.179	338.186	30.314	[M+H]+1	1.11388e+07	0.000188681
344	1-Linoleoyl-2-Hydroxy-sn-glycero-3-PC	other	-	C26 H50 N O7 P	-0.84	519.332	520.339	30.554	[M+H]+1	3.11119e+07	0.000527009
345	Fusaricate I	alkaloid	56-84-8	C14 H21 N O3	-2.88	251.151	250.144	30.66	[M-H]-1	2.05233e+07	0.000347648
346	2-Methoxyestrone	other	-	C19 H24 O3	-2.86	300.172	299.164	30.847	[M-H]-1	1.00518e+07	0.00017027
347	Penicillenol D1	other	61-90-5	C16 H23 N O3	-2.89	277.167	276.16	30.979	[M-H]-1	8.52858e+06	0.000144467
348	Etretinate	other	56-84-8	C23 H30 O3	-3.11	354.218	353.211	31.087	[M-H]-1	5.31399e+07	0.000900146
349	Allethrin	other	1620-98-0	C19 H26 O3	-2.84	302.187	301.18	31.523	[M-H]-1	6.082e+06	0.000103024
350	ICM0301 A	other	56-84-8	C24 H34 O3	-3.19	370.25	369.242	31.643	[M-H]-1	8.4192e+06	0.000142614
351	Fingolimod	other	56-84-8	C19 H33 N O2	-0.49	307.251	308.258	31.979	[M+H]+1	4.98711e+06	8.44775e-05
352	Myristamide	other	61-90-5	C14 H29 N O	-0.74	227.225	228.232	32.009	[M+H]+1	9.96459e+06	0.000168792
353	(+/-)-2-Hydroxyglutaric acid	organic acid	-	C5 H8 O5	2.13	148.037	297.082	32.094	[2M+H]+1	3.83648e+07	0.000649868
354	Nitrosporeunol E	other	61-90-5	C22 H30 O2	-2.86	326.224	325.216	32.224	[M-H]-1	4.2642e+06	7.22319e-05
355	Coprophilin	other	56-84-8	C19 H28 O3	-1.87	304.203	303.196	32.306	[M-H]-1	2.79115e+07	0.000472798
356	9,12-Octadecadienamide	other	1620-98-0	C18 H33 N O	-0.63	279.256	280.263	32.511	[M+H]+1	4.8358e+06	8.19145e-05
357	6-Acetamidotridecane	other	1620-98-0	C15 H31 N O	-0.6	241.24	242.248	32.527	[M+H]+1	7.16126e+06	0.000121306
358	(2E,4Z)-N-Isobutyl-2,4-octadecadienamide	other	-	C22 H41 N O	0.08	335.319	336.326	32.59	[M+H]+1	1.28048e+07	0.000216903
359	2,2'-Methylenebis(4-methyl-6-tert-butylphenol)	other	-	C23 H32 O2	-4.16	340.239	339.232	32.662	[M-H]-1	1.1327e+09	0.019187
360	4-tert-Amylphenol	other	1620-98-0	C11 H16 O	-4.72	164.119	163.112	32.662	[M-H]-1	4.52814e+06	7.67029e-05
361	Photeroid B	other	61-90-5	C23 H30 O2	-0.73	338.224	339.232	33.012	[M+H]+1	4.50447e+06	7.63019e-05
362	2-Mercaptobenzothiazole	other	-	C7 H5 N S2	-3.03	166.986	165.979	33.016	[M-H]-1	8.21042e+06	0.000139078
363	Madangolide	other	61-90-5	C23 H39 N O3	-0.43	377.293	378.3	33.209	[M+H]+1	1.47927e+07	0.000250575
364	Alverine	other	1620-98-0	C20 H27 N	-0.45	281.214	282.221	33.453	[M+H]+1	5.33148e+06	9.03107e-05
365	Erucamide	lipoid	56-84-8	C22 H43 N O	-0.12	337.334	338.342	33.615	[M+H]+1	1.07966e+08	0.00182886
366	Didemethylasterriquinone D	other	56-84-8	C22 H14 N2 O4	-4.36	370.094	371.101	33.665	[M+H]+1	1.52097e+08	0.0025764
367	Terminaline	glucoside	24533-72-0	C23 H41 N O2	-0.29	363.314	364.321	33.734	[M+H]+1	6.39296e+06	0.000108291
368	4-methyl-7,11-heptadecadienal	lipoid	1620-98-0	C18 H32 O	-1.55	264.245	282.279	34.028	[M+NH4]+1	2.33794e+08	0.00396028
369	Pheophorbide A	other	61-90-5	C35 H36 N4 O5	-1.31	592.268	593.275	34.234	[M+H]+1	9.91538e+07	0.00167958
370	Hexadecanamide	lipoid	56-84-8	C16 H33 N O	-0.74	255.256	256.263	34.402	[M+H]+1	1.42544e+08	0.00241458
371	CETABEN	other	56-84-8	C23 H39 N O2	-0.45	361.298	362.305	34.597	[M+H]+1	1.3802e+07	0.000233795
372	Methylpendolmycin	other	61-90-5	C23 H33 N3 O2	0.3	383.257	382.25	34.696	[M-H]-1	8.473e+06	0.000143526
373	Camphoratin H	other	56-84-8	C29 H44 O2	-3.03	424.333	423.326	34.778	[M-H]-1	3.09804e+07	0.000524783
374	Bacillamidin G	other	56-84-8	C17 H35 N O	-0.68	269.272	270.279	34.799	[M+H]+1	6.12328e+07	0.00103723
375	Stearamide	other	24533-72-0	C18 H37 N O	-0.83	283.287	284.295	34.823	[M+H]+1	5.83329e+07	0.00098811
376	(16Z,19Z,22Z,25Z,28Z)-6-Hydroxy-6-oxido-12-oxo-5,7,11-trioxa-2-aza-6lambda~5~-phosphahentriaconta-16,19,22,25,28-pentaen-9-yl (4Z,7Z,10Z,13Z,16Z,19Z)-4,7,10,13,16,19-docosahexaenoate	fatty acid	-	C48 H74 N O8 P	-1.27	823.514	824.521	34.88	[M+H]+1	4.81494e+08	0.00815612
