# Supplementary material for: Effects of Mulberry Leaf Fu Tea on the Intestines and Intestinal Flora of Goto-Kakizaki Type 2 Diabetic Rats
Source: Foods. 2023 Nov 2;12(21):4006. doi: 10.3390/foods12214006 (PMC10648540; doi:10.3390/foods12214006)
Supplement: Supplementary file 1 [file foods-12-04006-s001.zip › Table S2.xls]

	NC1	NC2	NC3	NC4	NC5	NC6		GK1	GK2	GK3	GK4	GK5	GK6		T1	T2	T3	T4	T5	T6
Clostridium_XlVa	23.148411	25.39804	48.044079	14.992222	22.785894	56.849997	31.86977383	47.12937	30.487402	17.739594	22.392128	11.942644	25.008882	25.78333667	44.136612	48.935267	33.399182	39.259124	27.818674	7.294625	33.473914
Unclassified	39.323212	28.551745	23.202939	43.295227	33.40806	21.213966	31.4991915	11.916305	16.317917	20.841357	21.892931	21.69585	22.054604	19.11982733	18.20765	14.097411	22.353605	15.372	22.787978	13.34017	17.69313567
Blautia	8.196179	21.073178	5.737727	8.27387	6.002519	2.597798	8.6468785	7.258087	11.596451	19.754111	15.839454	12.916035	12.033014	13.23285867	9.142077	2.718626	9.56399	3.532566	14.321045	4.972652	7.375159333
Bacteroides	2.38602	1.58961	1.986755	4.602355	7.97733	1.759531	3.383600167	1.034844	0.653429	2.932899	4.969015	2.509306	0.896395	2.165981333	1.196721	0.928677	1.106251	0.734107	1.050365	3.3712	1.397886833
Clostridium_IV	4.561578	0.859869	2.981473	1.666626	0.858942	4.33243	2.543486333	0.623742	0.330528	0.873945	0.946752	1.196746	1.325463	0.882862667	0.480874	0.364481	1.735572	0.476389	0.715761	0.991375	0.794075333
Ruminococcus	1.421207	2.370382	1.501461	3.439421	4.740554	1.095557	2.428097	0.068045	0	0	0.025821	0.060665	0.035528	0.0316765	0.054645	0	0	0.044255	0.023277	0	0.020362833
Eubacterium	2.305619	2.556644	1.262836	3.713489	1.460957	0.622476	1.9870035	1.692609	2.598459	2.642571	1.732844	1.784089	5.646197	2.682794833	0.535519	1.013556	1.173981	1.218306	1.111467	5.756285	1.801519
Pseudoflavonifractor	2.052592	1.55644	2.36212	1.032073	2.392947	1.540973	1.8228575	1.238978	0.85683	1.315361	0.892242	0.675583	2.183597	1.193765167	1.42623	1.685099	2.147594	1.895142	0.445169	0.462817	1.343675167
Clostridium_XlVb	1.248581	1.55644	0.648846	1.488852	0.894207	0.412217	1.041523833	1.41476	2.67982	1.949341	2.134496	2.616848	2.276516	2.178630167	1.857923	1.323115	1.66502	1.486437	0.936891	1.790786	1.510028667
Faecalicoccus	0.435112	0.989998	0.243987	2.471544	1.486146	0.105129	0.955319333	0.74849	0.53393	4.6008	6.767845	4.985523	6.255637	3.9820375	1.243169	0.18224	0.516439	0.616963	1.370421	1.17019	0.849903667
Flavonifractor	0.624291	1.566646	0.935732	1.145651	0.375315	0.948929	0.932760667	0.584049	0.450027	0.764331	0.306977	1.108507	0.855402	0.6782155	1.306011	1.130888	1.427967	0.458166	1.609008	0.14726	1.013216667
Lactobacillus	1.194192	1.038477	0.662252	1.632058	0.86398	0.132795	0.920625667	0.198463	4.439246	0.231077	0.063117	0.325383	0.133913	0.898533167	0.144809	0.679032	0.08184	3.378976	0.299689	2.976754	1.260183333
Akkermansia	0	2.372933	0.096523	0.019753	2.84131	0.038732	0.894875167	0.629412	0	0.444379	0.479114	0.39432	0.513788	0.410168833	0.418033	0.124822	0.304783	0.109335	0.052373	1.456821	0.411027833
Lachnospiracea_incertae_sedis	0.969542	0.073995	1.214575	1.318486	0.193955	1.499474	0.878337833	0.292025	0.177977	0.100726	0.131972	0.118572	1.117761	0.323172167	0.234973	0.134808	0.08184	0.195241	0.529547	2.826864	0.667212167
Roseburia	0.553348	1.056338	1.016168	0.656774	1.156171	0.744204	0.863833833	4.678064	1.756884	0.64583	4.091118	3.990073	2.257386	2.903225833	2.10929	1.752503	2.937773	2.246577	1.326777	1.664563	2.006247167
Clostridium_XVIII	1.508702	1.048683	0.58986	0.953063	0.458438	0.163227	0.7869955	4.695075	1.825532	1.739002	2.785747	2.721632	2.525211	2.7153665	3.743169	0.48431	4.642303	0.455563	0.567372	2.214158	2.0178125
Phascolarctobacterium	0.255392	0.530721	0.439714	0.456779	2.105793	0.528413	0.719468667	0	0.007628	0.020738	0.017214	0.008272	0	0.008975333	0.019126	0	0	0.023429	0.014548	0	0.009517167
Oscillibacter	0.669221	0.209226	0.729281	0.503691	1.093199	0.699939	0.6507595	0.21831	0.294933	0.260702	0.384439	0.399835	0.519253	0.346245333	0.653005	1.103428	1.213489	1.020461	0.477174	0.454928	0.820414167
Rothia	0.945895	0.750153	0.077754	1.078986	0.153652	0.171527	0.529661167	0.328882	0.348326	0.361428	0.223778	0.212326	0.442732	0.319578667	0.557377	0.187233	0.733738	0.143177	2.743752	0.360261	0.787589667
Butyrivibrio	2.596481	0.038273	0.088479	0	0	0	0.453872167	0	0	0	0	0	0	0	0	0	0	0	0.032006	0	0.005334333
Coprococcus	0.825293	0.349561	0.329785	0.291351	0.473552	0.130028	0.399928333	0.827876	1.062775	2.017479	1.936539	1.844754	1.585089	1.545752	0.333333	0.107347	0.237054	0.216067	0.474265	1.753971	0.5203395
Ruminococcus2	0.22465	0.403143	0.364641	0.6148	0.24937	0.243457	0.350010167	0.754161	3.531565	4.27196	0.395915	4.034193	2.254653	2.540407833	1.327869	0.89123	2.641456	0.692456	2.004714	0.554854	1.3520965
Mogibacterium	0.425653	0.469484	0.233263	0.397521	0.251889	0.047031	0.304140167	0.113408	0.350868	0.014813	0.071724	0.104784	0.399005	0.175767	0.008197	0.039943	0	0	0.020367	0.573262	0.1069615
Escherichia	0.212826	0.104613	0.09116	0.683934	0.236776	0.26559	0.2658165	0.22398	0.315273	0.92727	0.450425	0.217841	0.254161	0.398158333	0.409836	0.087375	0.32736	0.260322	1.475167	0.407594	0.494609
Bilophila	0.075672	0.040825	0.144784	0.382707	0.602015	0.221325	0.244554667	0	0	0	0	0	0	0	0	0	0	0	0	0	0
Intestinimonas	0.158437	0.125026	0.222538	0.429619	0.277078	0.218558	0.238542667	0.031187	0.582238	0	0	0	0.322484	0.155984833	0.357923	0.516764	0.637787	0.593534	0.093107	0.139371	0.389747667
Acetatifactor	0.061483	0	0.152827	0.044443	0.803526	0.110662	0.195490167	0	0	0	0	0	0	0	0	0.024964	0.047975	0	0	0	0.0121565
Aliivibrio	0.13479	0.09951	0.193045	0.246907	0.196474	0.251757	0.1870805	0.036857	0.017798	0.118501	0.086068	0.115814	0.049192	0.070705	0.013661	0.012482	0.011288	0.020826	0.023277	0	0.013589
Romboutsia	0.137155	0.155644	0.144784	0.155552	0.440806	0.030432	0.1773955	0.705962	3.699372	3.851281	0.261074	3.874259	0.210434	2.100397	0.374317	3.886961	0.852265	4.638934	0.418982	8.293889	3.077558
Faecalibacterium	0.290863	0.130129	0.319061	0.125923	0	0.146628	0.168767333	0	0.071191	0.106651	0.086068	0.173721	0	0.0729385	0.177596	0.087375	0.084662	0.052064	0.584829	1.362154	0.391446667
Parabacteroides	0.04493	0.028067	0.201089	0.128392	0.410579	0.199192	0.168708167	0.082221	0.101701	0.088876	0.261074	0.129602	0.188571	0.1420075	0.079235	0.217191	0.248342	0.044255	0.267683	0.228779	0.180914167
Gemmiger	0.148978	0.107165	0.27348	0.158021	0.196474	0.121729	0.167641167	0.119078	0.101701	0.020738	0.16353	0.237143	0.101118	0.123884667	0.174863	0.074893	0	0.203051	0.235678	0.21826	0.151124167
Christensenella	0.342887	0.403143	0.123334	0.101232	0	0.027666	0.166377	0.022682	0.073733	0.082951	0.060248	0.074452	0.068323	0.0637315	0.040984	0.022468	0.073374	0.015619	0.049463	0.065741	0.044608167
Desulfovibrio	0.106413	0.186263	0.270799	0.098763	0.138539	0.165993	0.161128333	0.705962	9.417508	3.877944	4.905899	6.419413	2.320243	4.607828167	3.035519	8.2807	4.03838	11.68324	8.286537	5.367098	6.781912333
Clostridium_sensu_stricto	0.203367	0	0.160871	0.125923	0.198992	0.273889	0.160507	0.501829	1.141593	1.860465	0.172137	6.981939	0.183105	1.806844667	0.415301	4.423696	0.276563	2.090384	0.50627	21.089723	4.800322833
Flavobacterium	0.127696	0.096959	0.152827	0.145675	0.153652	0.207492	0.1473835	0	0	0	0	0	0	0	0.021858	0.03495	0	0.031239	0	0.026296	0.019057167
Coprobacillus	0	0.022964	0.222538	0	0.526448	0.09683	0.144796667	0.473477	0.442399	0.322915	0	0.041362	0.456396	0.289424833	0.02459	0.109843	0.471285	0	0.162938	0	0.128109333
Barnesiella	0.151343	0.051031	0.123334	0	0.324937	0.196426	0.1411785	0.051033	0.01017	0.157014	0.123365	0.104784	0.139379	0.097624167	0.114754	0.227176	0.482574	0.166606	0.122203	0.081519	0.199138667
Murimonas	0.196273	0.201572	0.034855	0.232093	0.141058	0.027666	0.1389195	0	0	0	0	0	0	0	0.016393	0	0	0	0.058192	0.152519	0.037850667
Butyricimonas	0.063848	0	0.281524	0.098763	0.309824	0.052565	0.134420667	0	0	0	0	0	0	0	0	0	0	0	0	0	0
Streptococcus	0.198638	0.091855	0.016087	0.335794	0.020151	0.055331	0.119642667	0.068045	0.071191	0.062213	0.057379	0.013787	0.120248	0.065477167	0.030055	0	0.008466	0.020826	0.078559	0.099926	0.039638667
Sutterella	0.016553	0.058685	0.265437	0.083949	0.221662	0.033199	0.1132475	0	0	0	0	0	0	0	0	0	0	0	0	0	0
Vibrio	0.141884	0.109716	0.166233	0.086418	0.080605	0.094063	0.113153167	0	0	0	0	0	0	0	0	0	0	0	0	0	0
Allobaculum	0.018918	0.051031	0.032174	0.229624	0.178841	0.105129	0.1026195	0.048198	0.076276	1.451637	0.903718	1.483524	0.784346	0.791283167	0.437158	0.401927	0.059263	3.615869	1.751578	3.550016	1.6359685
Gemella	0.042565	0.056134	0	0.434557	0.02267	0.019366	0.095882	0.048198	0.096616	0.219227	0.091806	0.057907	0.122981	0.1061225	0.29235	0.047432	0.338648	0.067684	0.418982	0.320816	0.247652
Megamonas	0.059118	0.102062	0.144784	0.130861	0.088161	0.033199	0.093030833	0.133254	0	0.077026	0.011476	0.099269	0.040994	0.0603365	0.248634	0	0.118527	0.130161	0.157118	0.065741	0.120030167
Papillibacter	0.035471	0	0.319061	0.014814	0.186398	0	0.092624	0	0	0	0	0	0	0	0	0	0.045153	0	0.029096	0	0.012374833
Prevotella	0.193908	0.030618	0.029493	0.017284	0.141058	0.127262	0.089937167	0	0.035595	0	0.106151	0.088239	0.068323	0.049718	0.038251	0.032454	0.070552	0.104129	0.192034	0.065741	0.083860167
Butyricicoccus	0.078036	0.170953	0.099204	0.081479	0.078086	0.030432	0.089698333	0	0.025425	0.050363	0.014345	0.016545	0	0.017779667	0.030055	0.072397	0.087484	0.085906	0.081469	0.36815	0.120910167
Peptococcus	0.037836	0.076546	0.096523	0.108639	0.138539	0.035965	0.082341333	0.411103	0.223742	0.314028	0.582396	0.344685	0.634036	0.418331667	0.185792	0.426892	0.270919	0.270735	0.160028	0	0.219061
Alistipes	0	0.025515	0.083117	0.056789	0.151134	0.138328	0.075813833	0.476312	0.325443	0.749519	1.044297	0.297808	1.076768	0.661691167	0.420765	0.793869	0.863553	0.439944	0.413163	0.289261	0.536759167
Bifidobacterium	0.101684	0.025515	0.013406	0.041974	0.052897	0.196426	0.071983667	0.022682	0.015255	0	0.088937	0.035847	0.021863	0.030764	0.128415	0.012482	0.01411	0.161399	0.311327	0.22352	0.1418755
Anaeroplasma	0.023647	0	0.058986	0.017284	0.163728	0.157694	0.070223167	0	0	0	0	0	0	0	0	0	0	0	0	0	0
Mucispirillum	0.056754	0.096959	0.104566	0	0.050378	0.013833	0.053748333	0.045363	0.033053	0.053325	0.051641	0.057907	0.073789	0.052513	0.120219	0.024964	0.228588	0.130161	0.174576	0.210371	0.1481465
Corynebacterium	0.073307	0.06634	0.018768	0.086418	0.032746	0.027666	0.050874167	0	0.02034	0	0	0	0.008199	0.0047565	0.046448	0	0	0	0.061102	0.013148	0.020116333
Anaerotruncus	0.016553	0.022964	0.072392	0.051851	0.060453	0.058098	0.047051833	0.07088	0.086446	0.121463	0.246729	0.148904	0.224099	0.1497535	0.185792	0.032454	0.183434	0.083303	0.14548	0	0.105077167
Sporobacter	0.028377	0.068892	0	0.145675	0.017632	0.011066	0.045273667	0.025517	0.04068	0.014813	0.022952	0	0.079254	0.030536	0.021858	0	0.08184	0.07289	0.055282	0.005259	0.0395215
Parasutterella	0	0.010206	0.101885	0.017284	0.108312	0.033199	0.045147667	0	0.025425	0.044438	0.146316	0.04412	0	0.043383167	0.035519	0	0.008466	0.06508	0.061102	0.036815	0.034497
Klebsiella	0	0.030618	0.032174	0.039505	0.133501	0	0.039299667	0.085056	0	0	0	0	0.390806	0.079310333	0	0	0.025399	0.0807	0.093107	0.021037	0.036707167
Alloprevotella	0.009459	0.035722	0.018768	0	0.13602	0.022132	0.037016833	0.090726	0.200859	0.041475	0.077462	0.093754	0	0.084046	0.273224	0.272112	0.047975	0.109335	0.267683	0.021037	0.165227667
Globicatella	0.104048	0.030618	0	0.061727	0.012594	0	0.034831167	0	0	0	0	0.008272	0	0.001378667	0.008197	0	0.005644	0	0.037825	0	0.008611
Pasteurella	0.016553	0.053582	0	0.059258	0.04534	0.033199	0.034655333	0.025517	0.02034	0.145164	0.037296	0.121329	0.021863	0.061918167	0.010929	0	0.039509	0.018223	0.078559	0.092037	0.039876167
Saccharibacteria	0.018918	0	0.139421	0.039505	0	0.005533	0.033896167	0	0	0	0	0	0	0	0	0	0	0	0	0	0
Clostridium_III	0.028377	0.137783	0	0	0.020151	0.0083	0.032435167	0	0	0	0	0	0	0	0	0	0	0	0	0	0
Holdemania	0.016553	0.015309	0.026812	0.034567	0.100756	0	0.032332833	0.124748	0.114414	0.085913	0.129103	0.151661	0.213167	0.136501	0.060109	0.049929	0.059263	0.091113	0.037825	0.097297	0.065922667
GpI	0	0	0	0.059258	0.050378	0.074697	0.030722167	0.017011	0	0.399941	0.393046	0.380532	0	0.198421667	0	0	0	0	0	0	0
Catabacter	0	0	0.056305	0	0.098237	0.024899	0.029906833	0	0	0	0	0	0	0	0	0	0	0	0	0	0
Bacillus	0	0	0	0.16049	0	0	0.026748333	0	0	0	0	0	0	0	0	0	0	0	0	0	0
Cellvibrio	0.070942	0.053582	0.034855	0	0	0	0.026563167	0	0	0	0	0	0	0	0	0	0	0	0	0	0
Anaerostipes	0	0.091855	0	0	0	0.047031	0.023147667	0.195628	0.307645	0	0	0.090997	0.15031	0.124096667	0.387978	0.037447	0.191901	0.132764	0.372429	0.036815	0.193222333
Elusimicrobium	0.018918	0	0.026812	0.022222	0.042821	0.019366	0.021689833	0	0	0	0	0	0	0	0	0	0	0	0	0	0
Proteus	0	0	0	0.069134	0.042821	0.016599	0.021425667	0	0	0	0	0	0	0	0	0	0.008466	0	0.014548	0.005259	0.004712167
Anaerofustis	0.014188	0.071443	0.008044	0.014814	0.012594	0	0.0201805	0.014176	0.012713	0.017775	0	0.019302	0	0.010661	0.016393	0	0.008466	0	0.023277	0	0.008022667
Algoriphagus	0.040201	0.022964	0.04558	0	0	0	0.018124167	0	0	0	0	0	0	0	0	0	0	0	0	0	0
Rheinheimera	0.030742	0.028067	0.04558	0	0	0	0.017398167	0	0	0	0	0	0	0	0	0	0	0	0	0	0
Moraxella	0.009459	0.015309	0	0.059258	0	0.011066	0.015848667	0.042528	0.005085	0	0.020083	0	0	0.011282667	0.051913	0	0.016932	0	0	0	0.011474167
Weissella	0	0	0	0	0.075567	0	0.0125945	0	0	0	0	0	0	0	0	0	0	0	0	0	0
Collinsella	0.04493	0	0	0	0.005038	0.024899	0.012477833	0	0	0	0	0	0	0	0	0	0	0	0	0.010519	0.001753167
Odoribacter	0	0	0.021449	0.017284	0.027708	0	0.0110735	0.048198	0.063563	0.079988	0.195088	0.03309	0.060124	0.0800085	0	0.134808	0.361225	0.07289	0.029096	0.005259	0.100546333
Anaerofilum	0	0.012758	0.016087	0.009876	0.012594	0.0083	0.009935833	0	0.017798	0.017775	0.022952	0	0.06559	0.020685833	0.035519	0	0.008466	0.00781	0	0.055222	0.017836167
Fusicatenibacter	0	0.043376	0.016087	0	0	0	0.0099105	0	0	0	0	0	0	0	0.038251	0	0	0	0.14257	0	0.030136833
Aestuariispira	0	0	0	0.014814	0.020151	0.019366	0.009055167	0	0	0.014813	0.020083	0.01103	0.010932	0.009476333	0	0.032454	0	0	0	0	0.005409
Staphylococcus	0	0	0	0.05432	0	0	0.009053333	0	0	0	0	0	0	0	0	0	0	0	0	0	0
Turicibacter	0.023647	0.017861	0.010725	0	0	0	0.0087055	0	0.015255	0.032588	0	0	0	0.007973833	0	0.164765	0.01411	0.122351	0	0.049963	0.0585315
Eisenbergiella	0	0.022964	0	0	0.027708	0	0.008445333	0	0	0.100726	0.068855	0.035847	0	0.034238	0.434426	0.144794	0.502328	0.23429	0.427711	0.486484	0.371672167
Adlercreutzia	0	0	0.016087	0	0.030227	0	0.007719	0	0	0	0	0	0	0	0.114754	0	0	0.067684	0	0.14463	0.054511333
Acetanaerobacterium	0.021283	0	0	0.024691	0	0	0.007662333	0	0	0	0	0	0	0	0	0	0	0	0	0	0
Anaerovorax	0	0	0	0.012345	0.032746	0	0.007515167	0.017011	0.05085	0.053325	0	0.038605	0	0.026631833	0.04918	0.04244	0.019754	0.07289	0.026186	0	0.035075
Terrisporobacter	0	0	0	0	0.042821	0	0.007136833	0.07655	0.350868	0.210339	0.083199	0.27299	0.040994	0.17249	0.035519	0.361984	0.039509	0.07289	0.023277	1.811823	0.390833667
Acinetobacter	0	0.038273	0	0	0	0	0.006378833	0	0.017798	0.103688	0.120496	0.121329	0	0.060551833	0	0	0	0	0.034915	0	0.005819167
Helicobacter	0	0.015309	0	0.019753	0	0	0.005843667	8.448867	1.291602	0.239964	0.014345	1.560733	1.016643	2.095359	1.606557	0.936166	0.513616	0.093716	0.471355	0.023667	0.607512833
Dialister	0.011824	0.007655	0	0.007407	0.007557	0	0.0057405	0	0.015255	0	0	0	0	0.0025425	0	0	0	0.010413	0.040734	0.021037	0.012030667
Veillonella	0.030742	0	0	0	0	0	0.005123667	0	0	0	0.031558	0	0.021863	0.0089035	0.04918	0	0	0.046858	0.078559	0	0.0290995
Enterococcus	0	0	0	0.02716	0	0	0.004526667	0.019846	0.04068	0.0474	0.025821	0.038605	0	0.028725333	0.021858	0	0	0.020826	0.139661	0.021037	0.033897
Enhydrobacter	0	0	0	0	0.012594	0.0083	0.003482333	0	0	0	0	0	0	0	0	0	0	0	0	0	0
Gp21	0	0.020412	0	0	0	0	0.003402	0	0	0	0	0	0	0	0	0	0	0	0	0	0
Salmonella	0	0	0	0	0.020151	0	0.0033585	0	0	0	0	0	0.016397	0.002732833	0	0	0	0	0	0	0
Granulicatella	0	0	0	0.019753	0	0	0.003292167	0	0	0	0	0	0	0	0	0	0	0	0	0	0
Pseudomonas	0	0	0	0	0.015113	0	0.002518833	0	0	0.026663	0	0	0	0.004443833	0	0	0	0	0	0	0
Hydrogenoanaerobacterium	0.014188	0	0	0	0	0	0.002364667	0	0	0	0.005738	0.030332	0.01913	0.0092	0	0	0.019754	0.026032	0	0	0.007631
Lachnospira	0	0	0	0	0	0.013833	0.0023055	0	0	0	0	0	0	0	0	0	0	0	0	0	0
Sphingomonas	0	0	0	0.012345	0	0	0.0020575	0	0	0.091838	0.068855	0.057907	0	0.036433333	0	0	0	0	0	0	0
Enterorhabdus	0.011824	0	0	0	0	0	0.001970667	0.014176	0.066106	0.0237	0.065986	0.077209	0.08472	0.055316167	0.057377	0.039943	0.112883	0.020826	0.349152	0.031556	0.101956167
Aliifodinibius	0	0.007655	0	0	0	0	0.001275833	0	0	0	0	0	0	0	0	0	0	0	0	0	0
Nitrospira	0	0	0	0.007407	0	0	0.0012345	0	0	0	0	0	0	0	0	0	0	0	0	0	0
Facklamia	0.007094	0	0	0	0	0	0.001182333	0	0	0	0	0	0	0	0	0	0	0	0	0	0
Gp6	0	0	0	0.004938	0	0	0.000823	0	0	0	0	0	0	0	0	0	0	0	0	0	0
Gp7	0	0	0	0.004938	0	0	0.000823	0	0	0	0	0	0	0	0	0	0	0	0	0	0
Halomonas	0.004729	0	0	0	0	0	0.000788167	0	0	0	0	0	0	0	0	0	0	0	0	0	0
Acidaminococcus	0	0	0	0	0	0	0	0	0	0	0	0	0	0	0	0	0	0	0.049463	0	0.008243833
Albirhodobacter	0	0	0	0	0	0	0	0	0	0	0	0	0	0	0	0	0	0	0.014548	0	0.002424667
Amylibacter	0	0	0	0	0	0	0	0	0	0	0	0	0.013665	0.0022775	0	0	0	0	0	0	0
Anaeroglobus	0	0	0	0	0	0	0	0	0	0	0.037296	0	0	0.006216	0	0.047432	0	0	0	0	0.007905333
Catenibacterium	0	0	0	0	0	0	0	0	0	0.03555	0	0	0	0.005925	0	0	0	0	0.011638	0	0.001939667
Citrobacter	0	0	0	0	0	0	0	0	0.035595	0.115538	0.077462	0.115814	0	0.0574015	0.079235	0	0.076196	0	0	0.039445	0.032479333
Dolosigranulum	0	0	0	0	0	0	0	0	0	0	0	0	0	0	0	0	0.022577	0	0	0	0.003762833
Dorea	0	0	0	0	0	0	0	0	0	0	0.011476	0	0	0.001912667	0	0	0	0	0	0	0
Fusobacterium	0	0	0	0	0	0	0	0	0	0	0.014345	0	0	0.002390833	0	0	0	0	0	0	0
Haemophilus	0	0	0	0	0	0	0	0	0	0	0	0	0	0	0	0	0	0	0	0.021037	0.003506167
Hungatella	0	0	0	0	0	0	0	0	0	0	0	0	0	0	0	0	0	0	0.029096	0	0.004849333
Lactococcus	0	0	0	0	0	0	0	0.022682	0.022883	0.01185	0.022952	0.035847	0.005466	0.02028	0	0	0	0	0.011638	0.021037	0.005445833
Megasphaera	0	0	0	0	0	0	0	0	0	0	0	0	0	0	0	0	0.011288	0	0	0	0.001881333
Methylobacterium	0	0	0	0	0	0	0	0	0	0	0.020083	0	0	0.003347167	0	0	0	0	0	0	0
Olsenella	0	0	0	0	0	0	0	0	0	0	0	0	0	0	0	0	0	0	0	0.060482	0.010080333
Paraprevotella	0	0	0	0	0	0	0	0	0	0.008888	0.017214	0	0	0.004350333	0	0	0	0	0	0.010519	0.001753167
Parvibacter	0	0	0	0	0	0	0	0	0	0	0	0	0	0	0	0	0	0	0.029096	0.021037	0.0083555
Pseudoalteromonas	0	0	0	0	0	0	0	0.008506	0	0	0	0	0	0.001417667	0.054645	0	0	0.075493	0.058192	0.07626	0.044098333
groupname	CON	CON	CON	CON	CON	CON	0	GK	GK	GK	GK	GK	GK	0	T	T	T	T	T	T	0
